# Supplementary material for: Lateral Spinal Artery Aneurysm Causing Subarachnoid Hemorrhage: Literature Review and Case Report
Source: J Clin Med. 2024 Aug 20;13(16):4910. doi: 10.3390/jcm13164910 (PMC11355152; doi:10.3390/jcm13164910)
Supplement: Supplementary file 1 [file jcm-13-04910-s001.zip]

Archive with 1 entries (1 files):
- jcm-3135386-supplementary.wmv
